# Supplementary material for: Direct stacking of sequence-specific nuclease-induced mutations to produce high oleic and low linolenic soybean oil
Source: BMC Plant Biol. 2016 Oct 13;16:225. doi: 10.1186/s12870-016-0906-1 (PMC5062912; doi:10.1186/s12870-016-0906-1)
Supplement: Additional file 1: — GC FAME data contains the raw GC FAME data used to generate the graph in Fig. 3. (XLSX 18 kb) [file 12870_2016_906_MOESM1_ESM.xlsx]

## Sheet: Sheet1
Lot#	Genotype	Myristic Acid	Palmitic Acid	Stearic Acid	Oleic Acid	Linoleic Acid	Linolenic Acid	Arachidate Acid	Eicosenoic Acid	Behenic Acid	Erucic Acid	Lignoceric Acid
		C14:0	C16:0	C18:0	C18:1	C18:2	C18:3	C20:0	C20:1	C22:0	C22:1	C24:0
9014066583-1	fad2-1a fad2-1b fad3a	0.000444631	0.0745332	0.0335737	0.842934	0.0159878	0.0193144	0.00354381	0.00426708	0.00373697	0	0.00166411
9014066583-2	fad2-1a fad2-1b fad3a	0.000583083	0.0864131	0.0345679	0.789062	0.0462599	0.0313445	0.00355678	0.00325706	0.00372337	0	0.00123257
9014066583-3	fad2-1a fad2-1b fad3a	0.000481422	0.0728886	0.0456018	0.819982	0.025304	0.0219103	0.00440927	0.00392106	0.00375369	0	0.00174796
9014066583-4	fad2-1a fad2-1b fad3a	0.000521046	0.0804943	0.0329672	0.820686	0.0262361	0.0284182	0.00320287	0.00328077	0.00308348	0	0.00111039
9014066583-5	fad2-1a fad2-1b fad3a	0.000586721	0.0808893	0.0306716	0.821708	0.0245173	0.0315032	0.00302739	0.00340001	0.0029818	0	0.000714661
9014066584-1	fad2-1a fad2-1b fad3a	0.000507031	0.0798641	0.0347179	0.820473	0.0262614	0.0264075	0.00346178	0.00322207	0.00366151	0	0.0014235
9014066584-2	fad2-1a fad2-1b fad3a	0.000489513	0.0796466	0.0268054	0.830525	0.0229438	0.0276349	0.00295077	0.00393922	0.00370698	0	0.00135744
9014066584-3	fad2-1a fad2-1b fad3a	0.000602081	0.0812503	0.0311344	0.825458	0.0197966	0.0301902	0.00313543	0.00373833	0.00333779	0	0.00135684
9014066584-4	fad2-1a fad2-1b fad3a	0.000516091	0.0844244	0.0297306	0.824033	0.0223157	0.0273623	0.00318116	0.00374354	0.00352044	0	0.00117313
9014066584-5	fad2-1a fad2-1b fad3a	0.000544574	0.0766125	0.0330175	0.83193	0.023122	0.0214928	0.00341753	0.00487477	0.00342166	0	0.00156633
9014066585-1	fad2-1a fad2-1b fad3a	0.000613234	0.0768971	0.0307164	0.842197	0.0176732	0.0200597	0.00291231	0.00426903	0.00283777	0	0.00182443
9014066585-2	fad2-1a fad2-1b fad3a	0.000490918	0.0747351	0.0323037	0.837224	0.0211611	0.0213355	0.00342272	0.00458254	0.0033173	0	0.00142684
9014066585-3	fad2-1a fad2-1b fad3a	0.000489366	0.0760681	0.031056	0.836304	0.0210354	0.022219	0.00325635	0.00470295	0.00345114	0	0.0014178
9014066585-4	fad2-1a fad2-1b fad3a	0.000489037	0.0739268	0.0363474	0.82325	0.0299101	0.0232559	0.00364196	0.00411942	0.0034016	0	0.00165755
9014066585-5	fad2-1a fad2-1b fad3a	0.000516324	0.0769496	0.0364998	0.818811	0.029003	0.0252056	0.00373586	0.00432415	0.00338238	0	0.00157191
9014066586-1	fad2-1a fad2-1b fad3a	0.000598941	0.0858079	0.0366873	0.785897	0.0495261	0.0292573	0.00368741	0.00380569	0.00339319	0	0.00133886
9014066586-2	fad2-1a fad2-1b fad3a	0.000667304	0.084904	0.0371066	0.795116	0.0432308	0.027952	0.00339674	0.0032268	0.00296926	0	0.00143025
9014066586-3	fad2-1a fad2-1b fad3a	0.000527039	0.076022	0.0338524	0.826907	0.0259845	0.023014	0.00358825	0.00491754	0.00366539	0	0.00152242
9014066586-4	fad2-1a fad2-1b fad3a	0.000519923	0.0786823	0.0354065	0.814591	0.0321794	0.0252851	0.00366941	0.0046593	0.00366338	0	0.00134334
9014066586-5	fad2-1a fad2-1b fad3a	0.000513337	0.0777821	0.0302879	0.832409	0.0228017	0.0233197	0.00319039	0.00486848	0.00338327	0	0.00144366
9014057176-1	fad2-1a fad2-1b	0.000462437	0.0754794	0.0335324	0.793895	0.0367139	0.0480816	0.00361137	0.00317983	0.00381339	0	0.00123013
9014057176-2	fad2-1a fad2-1b	0.000435162	0.0801663	0.0331728	0.782308	0.0437285	0.0486552	0.00336232	0.00309845	0.00387789	0	0.00119569
9014057176-3	fad2-1a fad2-1b	0.000448526	0.0829707	0.0331357	0.77819	0.0451007	0.0487604	0.00335384	0.00312005	0.00390073	0	0.00101949
9014057176-4	fad2-1a fad2-1b	0.00042598	0.0812255	0.0330861	0.778226	0.0466836	0.0487665	0.00334733	0.00304203	0.00402863	0	0.00116854
9014057177-1	fad2-1a fad2-1b	0.000433037	0.0840669	0.0332012	0.767096	0.0555811	0.0483074	0.00332953	0.00307265	0.00383351	0	0.00107917
9014057177-2	fad2-1a fad2-1b	0.000440016	0.0831206	0.0333034	0.770173	0.0532527	0.0484116	0.00336344	0.00309318	0.00381118	0	0.00103056
9014057177-3	fad2-1a fad2-1b	0.000441991	0.0839003	0.0329048	0.764054	0.0586905	0.0487295	0.00318807	0.00294746	0.00393856	0	0.00120448
9014057177-4	fad2-1a fad2-1b	0.000415645	0.0795002	0.0322431	0.765149	0.0635542	0.0483157	0.00309227	0.00298056	0.00381352	0	0.000936264
9014057178-1	fad2-1a fad2-1b	0.000458866	0.0797835	0.0333932	0.786374	0.0411569	0.0472719	0.00340077	0.00313043	0.00384931	0	0.00118116
9014057178-2	fad2-1a fad2-1b	0.000447271	0.0759053	0.0334078	0.783231	0.0477022	0.0474759	0.00332919	0.0031263	0.00396207	0	0.00141271
9014057178-3	fad2-1a fad2-1b	0.000464054	0.0780623	0.0335036	0.77994	0.0486723	0.0477294	0.00334314	0.00309589	0.00390147	0	0.00128747
9014057178-4	fad2-1a fad2-1b	0.000464225	0.0761637	0.0336729	0.785776	0.0443084	0.0481262	0.00333511	0.00303742	0.00386143	0	0.00125496
9014057179-1	fad2-1a fad2-1b	0.000493684	0.0818415	0.0331545	0.76908	0.0573355	0.0469718	0.00328769	0.00296851	0.00367268	0	0.00119372
9014057179-2	fad2-1a fad2-1b	0.000460837	0.0799441	0.0332179	0.771722	0.0572984	0.0465899	0.0032103	0.00291838	0.00363337	0	0.00100497
9014057179-3	fad2-1a fad2-1b	0.000470682	0.0800977	0.0329695	0.773556	0.0553259	0.0466318	0.00316641	0.00294729	0.00345848	0	0.00137598
9014057179-4	fad2-1a fad2-1b	0.000465485	0.0848221	0.0327233	0.771216	0.0531227	0.0468158	0.00322209	0.00295999	0.00354373	0	0.00110919
9014073388-1	fad2-1a fad2-1b	0.000485464	0.082173	0.0349169	0.774884	0.0494714	0.0458586	0.00362463	0.00341002	0.00390931	0	0.00126703
9014073388-2	fad2-1a fad2-1b	0.000499543	0.0823207	0.0349975	0.774036	0.049982	0.045948	0.00362334	0.0034119	0.00382915	0	0.00135206
9014073388-3	fad2-1a fad2-1b	0.00049372	0.0825596	0.0350682	0.770526	0.0527166	0.0461152	0.0036301	0.00340746	0.00389004	0	0.00159324
9014073388-4	fad2-1a fad2-1b	0.000494852	0.082832	0.035048	0.77052	0.0527138	0.0459262	0.00365255	0.00339249	0.00379836	0	0.001622
9014073389-1	WT	0.000774234	0.12434	0.0400304	0.231555	0.511978	0.0820867	0.00313502	0.00166255	0.00328095	0	0.00115715
9014073389-2	WT	0.000767365	0.124914	0.0400551	0.232911	0.510323	0.0817835	0.00316026	0.00163505	0.00335035	0	0.00110075
9014073389-3	WT	0.000744669	0.127631	0.0399778	0.231833	0.508796	0.0814151	0.00312055	0.00169646	0.0033334	0	0.00145227
9014073389-4	WT	0.000764434	0.11986	0.040229	0.233256	0.514059	0.0823763	0.00315007	0.00167622	0.00343162	0	0.00119757
9014078799-1	fad3a	0.000945406	0.120279	0.0319422	0.171679	0.629627	0.0376713	0.00242366	0.00177975	0.00249925	0	0.00115398
9014078799-2	fad3a	0.00109307	0.126195	0.0337902	0.155857	0.632031	0.0427955	0.00264474	0.00167729	0.00282714	0	0.00108954
9014078799-3	fad3a	0.00102241	0.124014	0.0302696	0.186159	0.611536	0.0394377	0.00238455	0.0017582	0.00247086	0	0.000946993
9014078799-4	fad3a	0.00101443	0.125732	0.0303596	0.193734	0.603614	0.0380488	0.00236557	0.00180537	0.00242469	0	0.00090076
9014078799-5	fad3a	0.000921389	0.116695	0.0313918	0.18947	0.618598	0.0347612	0.0024518	0.00209222	0.00270561	0	0.000912948
